# Supplementary material for: Simulation of Vancomycin Exposure Using Trough and Peak Levels Achieves the Target Area under the Steady-State Concentration–Time Curve in ICU Patients
Source: Antibiotics (Basel). 2023 Jun 27;12(7):1113. doi: 10.3390/antibiotics12071113 (PMC10376485; doi:10.3390/antibiotics12071113)
Supplement: Supplementary file 1 [file antibiotics-12-01113-s001.zip]

Archive with 1 entries (1 files):
- antibiotics-2441498-supplementary.pdf
